# Supplementary material for: Four-dimensional intracardiac echocardiography for guidance of tricuspid transcatheter edge-to-edge repair: a case report
Source: Eur Heart J Case Rep. 2024 Sep 24;8(9):ytae489. doi: 10.1093/ehjcr/ytae489 (PMC11420674; doi:10.1093/ehjcr/ytae489)
Supplement: ytae489_Supplementary_Data [file ytae489_supplementary_data.zip]

Archive with 1 entries (1 files):
- TEE vs 4d ICE figure - revised labels.mp4
